# Supplementary material for: A Research‐inspired biochemistry laboratory module–combining expression, purification, crystallization, structure‐solving, and characterization of a flavodoxin‐like protein
Source: Biochem Mol Biol Educ. 2019 Feb 11;47(3):318–32. doi: 10.1002/bmb.21218 (PMC6594058; doi:10.1002/bmb.21218)
Supplement: Supplementary file 1 — Appendix S1 Supporting information [file BMB-47-318-s001.zip]

Archive with 99 entries (98 files):
- NrdI_sequence.seq
- startmodel.pdb
- NrdI_images/
- NrdI_images/NrdI_sq_060.mar2300
- NrdI_images/NrdI_sq_070.mar2300
- NrdI_images/NrdI_sq_002.mar2300
- NrdI_images/NrdI_sq_012.mar2300
- NrdI_images/NrdI_sq_084.mar2300
- NrdI_images/NrdI_sq_094.mar2300
- NrdI_images/NrdI_sq_079.mar2300
- NrdI_images/NrdI_sq_069.mar2300
- NrdI_images/NrdI_sq_024.mar2300
- NrdI_images/NrdI_sq_034.mar2300
- NrdI_images/NrdI_sq_046.mar2300
- NrdI_images/NrdI_sq_056.mar2300
- NrdI_images/NrdI_sq_068.mar2300
- NrdI_images/NrdI_sq_078.mar2300
- NrdI_images/NrdI_sq_035.mar2300
- NrdI_images/NrdI_sq_025.mar2300
- NrdI_images/NrdI_sq_057.mar2300
- NrdI_images/NrdI_sq_047.mar2300
- NrdI_images/NrdI_sq_071.mar2300
- NrdI_images/NrdI_sq_061.mar2300
- NrdI_images/NrdI_sq_013.mar2300
- NrdI_images/NrdI_sq_003.mar2300
- NrdI_images/NrdI_sq_095.mar2300
- NrdI_images/NrdI_sq_085.mar2300
- NrdI_images/NrdI_sq_018.mar2300
- NrdI_images/NrdI_sq_008.mar2300
- NrdI_images/NrdI_sq_045.mar2300
- NrdI_images/NrdI_sq_055.mar2300
- NrdI_images/NrdI_sq_027.mar2300
- NrdI_images/NrdI_sq_037.mar2300
- NrdI_images/NrdI_sq_001.mar2300
- NrdI_images/NrdI_sq_011.mar2300
- NrdI_images/NrdI_sq_063.mar2300
- NrdI_images/NrdI_sq_073.mar2300
- NrdI_images/NrdI_sq_087.mar2300
- NrdI_images/NrdI_sq_010.mar2300
- NrdI_images/NrdI_sq_072.mar2300
- NrdI_images/NrdI_sq_062.mar2300
- NrdI_images/NrdI_sq_096.mar2300
- NrdI_images/NrdI_sq_086.mar2300
- NrdI_images/NrdI_sq_009.mar2300
- NrdI_images/NrdI_sq_019.mar2300
- NrdI_images/NrdI_sq_054.mar2300
- NrdI_images/NrdI_sq_044.mar2300
- NrdI_images/NrdI_sq_036.mar2300
- NrdI_images/NrdI_sq_026.mar2300
- NrdI_images/NrdI_sq_041.mar2300
- NrdI_images/NrdI_sq_051.mar2300
- NrdI_images/NrdI_sq_023.mar2300
- NrdI_images/NrdI_sq_033.mar2300
- NrdI_images/NrdI_sq_083.mar2300
- NrdI_images/NrdI_sq_093.mar2300
- NrdI_images/NrdI_sq_058.mar2300
- NrdI_images/NrdI_sq_048.mar2300
- NrdI_images/NrdI_sq_005.mar2300
- NrdI_images/NrdI_sq_015.mar2300
- NrdI_images/NrdI_sq_067.mar2300
- NrdI_images/NrdI_sq_077.mar2300
- NrdI_images/NrdI_sq_092.mar2300
- NrdI_images/NrdI_sq_082.mar2300
- NrdI_images/NrdI_sq_049.mar2300
- NrdI_images/NrdI_sq_059.mar2300
- NrdI_images/NrdI_sq_014.mar2300
- NrdI_images/NrdI_sq_004.mar2300
- NrdI_images/NrdI_sq_076.mar2300
- NrdI_images/NrdI_sq_066.mar2300
- NrdI_images/NrdI_sq_050.mar2300
- NrdI_images/NrdI_sq_040.mar2300
- NrdI_images/NrdI_sq_032.mar2300
- NrdI_images/NrdI_sq_022.mar2300
- NrdI_images/NrdI_sq_080.mar2300
- NrdI_images/NrdI_sq_090.mar2300
- NrdI_images/NrdI_sq_039.mar2300
- NrdI_images/NrdI_sq_029.mar2300
- NrdI_images/NrdI_sq_064.mar2300
- NrdI_images/NrdI_sq_074.mar2300
- NrdI_images/NrdI_sq_006.mar2300
- NrdI_images/NrdI_sq_016.mar2300
- NrdI_images/NrdI_sq_089.mar2300
- NrdI_images/NrdI_sq_020.mar2300
- NrdI_images/NrdI_sq_030.mar2300
- NrdI_images/NrdI_sq_042.mar2300
- NrdI_images/NrdI_sq_052.mar2300
- NrdI_images/NrdI_sq_031.mar2300
- NrdI_images/NrdI_sq_021.mar2300
- NrdI_images/NrdI_sq_088.mar2300
- NrdI_images/NrdI_sq_053.mar2300
- NrdI_images/NrdI_sq_043.mar2300
- NrdI_images/NrdI_sq_028.mar2300
- NrdI_images/NrdI_sq_038.mar2300
- NrdI_images/NrdI_sq_091.mar2300
- NrdI_images/NrdI_sq_081.mar2300
- NrdI_images/NrdI_sq_075.mar2300
- NrdI_images/NrdI_sq_065.mar2300
- NrdI_images/NrdI_sq_017.mar2300
- NrdI_images/NrdI_sq_007.mar2300
