# Supplementary material for: A Research‐inspired biochemistry laboratory module–combining expression, purification, crystallization, structure‐solving, and characterization of a flavodoxin‐like protein
Source: Biochem Mol Biol Educ. 2019 Feb 11;47(3):318–32. doi: 10.1002/bmb.21218 (PMC6594058; doi:10.1002/bmb.21218)
Supplement: Supplementary file 1 — Appendix S1 Supporting information [file BMB-47-318-s001.zip › NrdI_sequence.seq]

MLVAYDSMTGNVKRFIHKLNMPAVQIDEDLVIDEDFILITYTTGFGNVPERVLDFLERNNEKLKGVSASGNRNWGDMFGASADKISTKYEVPIVSKFELSGTNNDVEYFKERVREIATH
