# Supplementary material for: A Research‐inspired biochemistry laboratory module–combining expression, purification, crystallization, structure‐solving, and characterization of a flavodoxin‐like protein
Source: Biochem Mol Biol Educ. 2019 Feb 11;47(3):318–32. doi: 10.1002/bmb.21218 (PMC6594058; doi:10.1002/bmb.21218)
Supplement: Supplementary file 1 — Appendix S1 Supporting information [file BMB-47-318-s001.zip › startmodel.pdb]

ATOM     24  N   ALA A   4     -18.854   2.620  -0.928  1.00  5.09           N  
ATOM     25  CA  ALA A   4     -18.490   2.166   0.409  1.00  5.01           C  
ATOM     26  C   ALA A   4     -16.990   2.311   0.566  1.00  4.90           C  
ATOM     27  O   ALA A   4     -16.242   2.043  -0.383  1.00  6.03           O  
ATOM     28  CB  ALA A   4     -18.890   0.703   0.609  1.00  6.11           C  
ATOM     29  N   TYR A   5     -16.518   2.707   1.733  1.00  4.83           N  
ATOM     30  CA  TYR A   5     -15.088   2.950   1.886  1.00  5.01           C  
ATOM     31  C   TYR A   5     -14.606   2.596   3.277  1.00  5.52           C  
ATOM     32  O   TYR A   5     -15.397   2.526   4.207  1.00  5.55           O  
ATOM     33  CB  TYR A   5     -14.728   4.415   1.591  1.00  5.50           C  
ATOM     34  CG  TYR A   5     -15.139   5.417   2.622  1.00  5.49           C  
ATOM     35  CD1 TYR A   5     -16.417   5.956   2.659  1.00  5.62           C  
ATOM     36  CD2 TYR A   5     -14.208   5.847   3.572  1.00  6.00           C  
ATOM     37  CE1 TYR A   5     -16.767   6.886   3.631  1.00  6.07           C  
ATOM     38  CE2 TYR A   5     -14.581   6.763   4.531  1.00  6.79           C  
ATOM     39  CZ  TYR A   5     -15.839   7.291   4.565  1.00  7.06           C  
ATOM     40  OH  TYR A   5     -16.127   8.230   5.570  1.00  9.34           O  
ATOM     41  N   ASP A   6     -13.286   2.461   3.397  1.00  5.68           N  
ATOM     42  CA  ASP A   6     -12.643   2.413   4.686  1.00  5.92           C  
ATOM     43  C   ASP A   6     -11.362   3.238   4.617  1.00  5.03           C  
ATOM     44  O   ASP A   6     -10.776   3.408   3.559  1.00  5.98           O  
ATOM     45  CB  ASP A   6     -12.368   1.005   5.197  1.00  7.64           C  
ATOM     46  CG  ASP A   6     -12.239   0.919   6.708  1.00 10.27           C  
ATOM     47  OD1 ASP A   6     -12.396   1.919   7.428  1.00 13.24           O  
ATOM     48  OD2 ASP A   6     -12.008  -0.205   7.198  1.00 17.05           O1-
ATOM     49  N   SER A   7     -10.929   3.748   5.769  1.00  5.41           N  
ATOM     50  CA  SER A   7      -9.755   4.617   5.877  1.00  5.07           C  
ATOM     51  C   SER A   7      -9.193   4.529   7.275  1.00  6.57           C  
ATOM     52  O   SER A   7      -9.962   4.739   8.209  1.00 10.02           O  
ATOM     53  CB  SER A   7     -10.199   6.048   5.625  1.00  5.30           C  
ATOM     54  OG  SER A   7      -9.137   6.976   5.565  1.00  5.72           O  
ATOM     55  N   MET A   8      -7.915   4.257   7.444  1.00  6.04           N  
ATOM     56  CA  MET A   8      -7.335   4.199   8.792  1.00  5.92           C  
ATOM     57  C   MET A   8      -6.714   5.534   9.153  1.00  5.49           C  
ATOM     58  O   MET A   8      -6.880   6.007  10.285  1.00  8.20           O  
ATOM     59  CB  MET A   8      -6.290   3.074   8.873  1.00  7.45           C  
ATOM     60  CG  MET A   8      -5.601   2.962  10.216  1.00  9.36           C  
ATOM     61  SD  MET A   8      -6.675   2.524  11.574  1.00 12.56           S  
ATOM     62  CE  MET A   8      -7.099   0.842  11.117  1.00 28.11           C  
ATOM     63  N   THR A   9      -5.962   6.153   8.233  1.00  6.00           N  
ATOM     64  CA  THR A   9      -5.245   7.382   8.553  1.00  6.76           C  
ATOM     65  C   THR A   9      -5.796   8.578   7.791  1.00  6.56           C  
ATOM     66  O   THR A   9      -5.162   9.662   7.811  1.00  8.69           O  
ATOM     67  CB  THR A   9      -3.713   7.253   8.374  1.00  7.89           C  
ATOM     68  CG2 THR A   9      -3.173   6.074   9.171  1.00 10.32           C  
ATOM     69  OG1 THR A   9      -3.378   7.027   7.013  1.00  8.94           O  
ATOM     70  N   GLY A  10      -6.945   8.438   7.139  1.00  6.04           N  
ATOM     71  CA  GLY A  10      -7.740   9.524   6.588  1.00  5.83           C  
ATOM     72  C   GLY A  10      -7.550   9.840   5.106  1.00  4.94           C  
ATOM     73  O   GLY A  10      -8.246  10.692   4.570  1.00  5.98           O  
ATOM     74  N   ASN A  11      -6.638   9.179   4.433  1.00  4.85           N  
ATOM     75  CA  ASN A  11      -6.398   9.512   3.010  1.00  4.93           C  
ATOM     76  C   ASN A  11      -7.573   9.107   2.122  1.00  4.50           C  
ATOM     77  O   ASN A  11      -8.052   9.899   1.294  1.00  5.31           O  
ATOM     78  CB  ASN A  11      -5.109   8.863   2.491  1.00  5.20           C  
ATOM     79  CG  ASN A  11      -3.840   9.364   3.109  1.00  6.30           C  
ATOM     80  ND2 ASN A  11      -2.771   8.602   2.943  1.00  6.05           N  
ATOM     81  OD1 ASN A  11      -3.833  10.426   3.741  1.00  8.75           O  
ATOM     82  N   VAL A  12      -8.079   7.883   2.264  1.00  4.83           N  
ATOM     83  CA  VAL A  12      -9.277   7.476   1.511  1.00  4.80           C  
ATOM     84  C   VAL A  12     -10.457   8.355   1.910  1.00  4.57           C  
ATOM     85  O   VAL A  12     -11.277   8.768   1.075  1.00  5.47           O  
ATOM     86  CB  VAL A  12      -9.595   5.994   1.736  1.00  4.68           C  
ATOM     87  CG1 VAL A  12     -10.961   5.648   1.164  1.00  6.16           C  
ATOM     88  CG2 VAL A  12      -8.549   5.120   1.083  1.00  5.67           C  
ATOM     89  N   LYS A  13     -10.585   8.688   3.204  1.00  4.98           N  
ATOM     90  CA  LYS A  13     -11.705   9.525   3.621  1.00  5.49           C  
ATOM     91  C   LYS A  13     -11.627  10.874   2.929  1.00  5.02           C  
ATOM     92  O   LYS A  13     -12.651  11.420   2.466  1.00  5.44           O  
ATOM     93  CB  LYS A  13     -11.716   9.609   5.174  1.00  6.15           C  
ATOM     94  CG  LYS A  13     -12.925  10.325   5.714  1.00  7.52           C  
ATOM     95  CD  LYS A  13     -13.012  10.305   7.221  1.00  9.86           C  
ATOM     96  CE  LYS A  13     -14.401  10.704   7.749  1.00 12.33           C  
ATOM     97  NZ  LYS A  13     -14.443  10.523   9.235  1.00 17.25           N1+
ATOM     98  N   ARG A  14     -10.449  11.463   2.817  1.00  5.23           N  
ATOM     99  CA  ARG A  14     -10.284  12.710   2.071  1.00  5.82           C  
ATOM    100  C   ARG A  14     -10.712  12.538   0.612  1.00  5.31           C  
ATOM    101  O   ARG A  14     -11.451  13.389   0.079  1.00  6.40           O  
ATOM    102  CB  ARG A  14      -8.852  13.178   2.236  1.00  6.10           C  
ATOM    103  CG  ARG A  14      -8.498  14.522   1.681  1.00  6.11           C  
ATOM    104  CD  ARG A  14      -7.091  14.975   2.157  1.00  7.70           C  
ATOM    105  NE  ARG A  14      -6.715  16.174   1.434  1.00 11.35           N  
ATOM    106  CZ  ARG A  14      -6.774  17.438   1.803  1.00 12.86           C  
ATOM    107  NH1 ARG A  14      -7.224  17.774   3.008  1.00 14.88           N1+
ATOM    108  NH2 ARG A  14      -6.373  18.367   0.952  1.00 17.50           N  
ATOM    109  N   PHE A  15     -10.270  11.468  -0.015  1.00  5.23           N  
ATOM    110  CA  PHE A  15     -10.659  11.198  -1.416  1.00  5.58           C  
ATOM    111  C   PHE A  15     -12.175  11.145  -1.582  1.00  5.56           C  
ATOM    112  O   PHE A  15     -12.757  11.782  -2.449  1.00  5.91           O  
ATOM    113  CB  PHE A  15     -10.022   9.932  -1.886  1.00  5.37           C  
ATOM    114  CG  PHE A  15     -10.279   9.631  -3.362  1.00  5.27           C  
ATOM    115  CD1 PHE A  15      -9.508  10.229  -4.340  1.00  5.95           C  
ATOM    116  CD2 PHE A  15     -11.289   8.784  -3.750  1.00  5.68           C  
ATOM    117  CE1 PHE A  15      -9.717   9.956  -5.652  1.00  6.72           C  
ATOM    118  CE2 PHE A  15     -11.491   8.493  -5.095  1.00  7.07           C  
ATOM    119  CZ  PHE A  15     -10.715   9.103  -6.054  1.00  7.16           C  
ATOM    120  N   ILE A  16     -12.862  10.389  -0.702  1.00  5.66           N  
ATOM    121  CA  ILE A  16     -14.292  10.232  -0.965  1.00  6.36           C  
ATOM    122  C   ILE A  16     -15.023  11.543  -0.741  1.00  6.18           C  
ATOM    123  O   ILE A  16     -16.029  11.804  -1.408  1.00  7.56           O  
ATOM    124  CB  ILE A  16     -14.901   9.048  -0.179  1.00  6.70           C  
ATOM    125  CG1 ILE A  16     -15.030   9.305   1.326  1.00  6.28           C  
ATOM    126  CG2 ILE A  16     -14.099   7.798  -0.555  1.00  8.57           C  
ATOM    127  CD1 ILE A  16     -16.306   9.952   1.847  1.00  6.90           C  
ATOM    128  N   HIS A  17     -14.548  12.460   0.125  1.00  5.66           N  
ATOM    129  CA  HIS A  17     -15.234  13.755   0.258  1.00  6.27           C  
ATOM    130  C   HIS A  17     -15.046  14.575  -1.034  1.00  6.48           C  
ATOM    131  O   HIS A  17     -15.931  15.326  -1.379  1.00 10.02           O  
ATOM    132  CB  HIS A  17     -14.797  14.538   1.516  1.00  6.75           C  
ATOM    133  CG  HIS A  17     -15.391  13.928   2.763  1.00  7.01           C  
ATOM    134  CD2 HIS A  17     -16.383  14.350   3.557  1.00  6.85           C  
ATOM    135  ND1 HIS A  17     -14.900  12.768   3.332  1.00  7.76           N  
ATOM    136  CE1 HIS A  17     -15.614  12.517   4.401  1.00  7.57           C  
ATOM    137  NE2 HIS A  17     -16.545  13.456   4.576  1.00  7.28           N  
ATOM    138  N   LYS A  18     -13.984  14.371  -1.793  1.00  5.41           N  
ATOM    139  CA  LYS A  18     -13.813  15.090  -3.033  1.00  5.32           C  
ATOM    140  C   LYS A  18     -14.790  14.620  -4.126  1.00  5.43           C  
ATOM    141  O   LYS A  18     -15.043  15.335  -5.097  1.00  7.11           O  
ATOM    142  CB  LYS A  18     -12.380  14.936  -3.545  1.00  6.55           C  
ATOM    143  CG  LYS A  18     -11.329  15.545  -2.669  1.00  9.44           C  
ATOM    144  CD  LYS A  18      -9.941  15.324  -3.230  1.00 13.78           C  
ATOM    145  CE  LYS A  18      -8.807  15.149  -2.346  1.00 15.02           C  
ATOM    146  NZ  LYS A  18      -7.580  14.825  -3.061  1.00  9.67           N1+
ATOM    147  N   LEU A  19     -15.368  13.426  -4.000  1.00  6.03           N  
ATOM    148  CA  LEU A  19     -16.273  12.893  -4.978  1.00  6.08           C  
ATOM    149  C   LEU A  19     -17.662  13.518  -4.985  1.00  6.23           C  
ATOM    150  O   LEU A  19     -18.314  13.566  -6.019  1.00  6.41           O  
ATOM    151  CB  LEU A  19     -16.454  11.357  -4.766  1.00  6.59           C  
ATOM    152  CG  LEU A  19     -15.220  10.500  -4.915  1.00  6.81           C  
ATOM    153  CD1 LEU A  19     -15.577   9.089  -4.479  1.00  7.72           C  
ATOM    154  CD2 LEU A  19     -14.678  10.538  -6.322  1.00  8.78           C  
ATOM    155  N   ASN A  20     -18.126  13.957  -3.820  1.00  6.16           N  
ATOM    156  CA  ASN A  20     -19.488  14.478  -3.694  1.00  6.57           C  
ATOM    157  C   ASN A  20     -20.557  13.452  -4.115  1.00  6.48           C  
ATOM    158  O   ASN A  20     -21.625  13.822  -4.555  1.00  7.05           O  
ATOM    159  CB  ASN A  20     -19.676  15.819  -4.395  1.00  6.76           C  
ATOM    160  CG  ASN A  20     -19.023  16.969  -3.675  1.00  8.54           C  
ATOM    161  ND2 ASN A  20     -19.565  17.118  -2.497  1.00  7.07           N  
ATOM    162  OD1 ASN A  20     -18.139  17.665  -4.183  1.00 13.17           O  
ATOM    163  N   MET A  21     -20.262  12.172  -3.896  1.00  6.32           N  
ATOM    164  CA  MET A  21     -21.167  11.078  -4.197  1.00  6.38           C  
ATOM    165  C   MET A  21     -21.740  10.481  -2.929  1.00  6.04           C  
ATOM    166  O   MET A  21     -21.111  10.611  -1.898  1.00  6.67           O  
ATOM    167  CB  MET A  21     -20.423   9.979  -4.989  1.00  7.85           C  
ATOM    168  CG  MET A  21     -19.960  10.373  -6.374  1.00  8.33           C  
ATOM    169  SD  MET A  21     -18.876   9.171  -7.178  1.00  9.94           S  
ATOM    170  CE  MET A  21     -20.009   7.857  -7.501  1.00 14.25           C  
ATOM    171  N   PRO A  22     -22.844   9.766  -3.002  1.00  5.98           N  
ATOM    172  CA  PRO A  22     -23.359   9.031  -1.834  1.00  6.24           C  
ATOM    173  C   PRO A  22     -22.295   8.067  -1.355  1.00  6.55           C  
ATOM    174  O   PRO A  22     -21.726   7.290  -2.149  1.00  9.00           O  
ATOM    175  CB  PRO A  22     -24.590   8.275  -2.346  1.00  7.15           C  
ATOM    176  CG  PRO A  22     -25.015   9.102  -3.526  1.00  9.26           C  
ATOM    177  CD  PRO A  22     -23.727   9.574  -4.167  1.00  8.14           C  
ATOM    178  N   ALA A  23     -21.971   8.122  -0.062  1.00  6.87           N  
ATOM    179  CA  ALA A  23     -20.825   7.400   0.451  1.00  6.72           C  
ATOM    180  C   ALA A  23     -21.130   6.928   1.867  1.00  7.29           C  
ATOM    181  O   ALA A  23     -21.737   7.696   2.617  1.00 10.71           O  
ATOM    182  CB  ALA A  23     -19.571   8.237   0.441  1.00  8.95           C  
ATOM    183  N   VAL A  24     -20.657   5.729   2.191  1.00  6.89           N  
ATOM    184  CA  VAL A  24     -20.852   5.143   3.514  1.00  7.37           C  
ATOM    185  C   VAL A  24     -19.537   4.520   4.010  1.00  6.72           C  
ATOM    186  O   VAL A  24     -18.876   3.735   3.273  1.00  6.71           O  
ATOM    187  CB  VAL A  24     -22.036   4.160   3.568  1.00  9.05           C  
ATOM    188  CG1 VAL A  24     -21.856   2.955   2.652  1.00  9.63           C  
ATOM    189  CG2 VAL A  24     -22.284   3.704   4.996  1.00 13.23           C  
ATOM    190  N   GLN A  25     -19.164   4.833   5.244  1.00  7.24           N  
ATOM    191  CA  GLN A  25     -18.022   4.172   5.885  1.00  8.00           C  
ATOM    192  C   GLN A  25     -18.436   2.761   6.307  1.00  7.53           C  
ATOM    193  O   GLN A  25     -19.458   2.551   6.957  1.00  9.83           O  
ATOM    194  CB  GLN A  25     -17.647   4.980   7.091  1.00 12.20           C  
ATOM    195  CG  GLN A  25     -16.966   4.321   8.234  1.00 15.41           C  
ATOM    196  CD  GLN A  25     -15.507   4.135   7.923  1.00 17.63           C  
ATOM    197  NE2 GLN A  25     -15.114   2.850   7.937  1.00 19.47           N  
ATOM    198  OE1 GLN A  25     -14.834   5.136   7.743  1.00 21.01           O  
ATOM    199  N   ILE A  26     -17.608   1.795   5.956  1.00  7.24           N  
ATOM    200  CA  ILE A  26     -17.786   0.398   6.340  1.00  7.53           C  
ATOM    201  C   ILE A  26     -17.749   0.261   7.854  1.00  9.33           C  
ATOM    202  O   ILE A  26     -16.929   0.900   8.519  1.00 13.04           O  
ATOM    203  CB  ILE A  26     -16.679  -0.438   5.670  1.00  8.28           C  
ATOM    204  CG1 ILE A  26     -16.970  -0.631   4.175  1.00  8.20           C  
ATOM    205  CG2 ILE A  26     -16.468  -1.771   6.360  1.00  8.16           C  
ATOM    206  CD1 ILE A  26     -15.755  -0.896   3.317  1.00 10.81           C  
ATOM    207  N   ASP A  27     -18.590  -0.625   8.396  1.00 12.48           N  
ATOM    208  CA  ASP A  27     -18.503  -1.087   9.772  1.00 16.34           C  
ATOM    209  C   ASP A  27     -19.008  -2.543   9.842  1.00 19.66           C  
ATOM    210  O   ASP A  27     -19.274  -3.121   8.808  1.00 19.53           O  
ATOM    211  CB  ASP A  27     -19.226  -0.197  10.747  1.00 17.68           C  
ATOM    212  CG  ASP A  27     -20.724  -0.223  10.663  1.00 19.69           C  
ATOM    213  OD1 ASP A  27     -21.362  -1.089  10.073  1.00 22.39           O  
ATOM    214  OD2 ASP A  27     -21.247   0.728  11.269  1.00 28.05           O1-
ATOM    215  N   GLU A  28     -19.174  -3.088  11.029  1.00 24.36           N  
ATOM    216  CA  GLU A  28     -19.288  -4.535  11.235  1.00 27.27           C  
ATOM    217  C   GLU A  28     -20.720  -4.933  11.080  1.00 28.89           C  
ATOM    218  O   GLU A  28     -21.064  -6.106  10.968  1.00 34.73           O  
ATOM    219  CB  GLU A  28     -18.700  -4.921  12.595  1.00 29.60           C  
ATOM    220  CG  GLU A  28     -17.178  -4.996  12.583  1.00 32.14           C  
ATOM    221  CD  GLU A  28     -16.532  -3.672  12.254  1.00 33.26           C  
ATOM    222  OE1 GLU A  28     -16.520  -2.623  12.938  1.00 30.51           O  
ATOM    223  OE2 GLU A  28     -16.069  -3.731  11.081  1.00 33.70           O1-
ATOM    224  N   ASP A  29     -21.605  -3.960  11.043  1.00 29.59           N  
ATOM    225  CA  ASP A  29     -23.024  -4.321  10.962  1.00 34.07           C  
ATOM    226  C   ASP A  29     -23.629  -3.948   9.631  1.00 31.54           C  
ATOM    227  O   ASP A  29     -24.791  -4.204   9.298  1.00 36.55           O  
ATOM    228  CB  ASP A  29     -23.737  -3.642  12.127  1.00 38.18           C  
ATOM    229  CG  ASP A  29     -23.644  -2.135  12.121  1.00 40.70           C  
ATOM    230  OD1 ASP A  29     -22.743  -1.450  12.679  1.00 52.51           O  
ATOM    231  OD2 ASP A  29     -24.566  -1.514  11.521  1.00 50.57           O1-
ATOM    232  N   LEU A  30     -22.790  -3.287   8.826  1.00 27.06           N  
ATOM    233  CA  LEU A  30     -23.380  -2.693   7.633  1.00 23.11           C  
ATOM    234  C   LEU A  30     -23.767  -3.790   6.674  1.00 20.49           C  
ATOM    235  O   LEU A  30     -22.951  -4.649   6.368  1.00 19.24           O  
ATOM    236  CB  LEU A  30     -22.339  -1.738   7.046  1.00 19.88           C  
ATOM    237  CG  LEU A  30     -22.632  -1.119   5.685  1.00 20.58           C  
ATOM    238  CD1 LEU A  30     -23.891  -0.274   5.758  1.00 24.24           C  
ATOM    239  CD2 LEU A  30     -21.408  -0.340   5.189  1.00 17.08           C  
ATOM    240  N   VAL A  31     -24.957  -3.809   6.166  1.00 20.02           N  
ATOM    241  CA  VAL A  31     -25.445  -4.588   5.039  1.00 19.13           C  
ATOM    242  C   VAL A  31     -25.826  -3.619   3.925  1.00 17.70           C  
ATOM    243  O   VAL A  31     -26.674  -2.743   4.102  1.00 24.95           O  
ATOM    244  CB  VAL A  31     -26.654  -5.461   5.401  1.00 20.12           C  
ATOM    245  CG1 VAL A  31     -27.127  -6.314   4.240  1.00 23.90           C  
ATOM    246  CG2 VAL A  31     -26.315  -6.372   6.583  1.00 26.76           C  
ATOM    247  N   ILE A  32     -25.242  -3.695   2.754  1.00 16.85           N  
ATOM    248  CA  ILE A  32     -25.565  -2.809   1.654  1.00 18.75           C  
ATOM    249  C   ILE A  32     -26.522  -3.464   0.634  1.00 22.66           C  
ATOM    250  O   ILE A  32     -26.122  -4.476   0.082  1.00 26.76           O  
ATOM    251  CB  ILE A  32     -24.298  -2.334   0.916  1.00 17.03           C  
ATOM    252  CG1 ILE A  32     -23.427  -1.468   1.822  1.00 16.99           C  
ATOM    253  CG2 ILE A  32     -24.593  -1.609  -0.394  1.00 19.02           C  
ATOM    254  CD1 ILE A  32     -22.231  -0.818   1.165  1.00 16.49           C  
ATOM    255  N   ASP A  33     -27.658  -2.883   0.398  1.00 25.48           N  
ATOM    256  CA  ASP A  33     -28.926  -3.008  -0.180  1.00 27.15           C  
ATOM    257  C   ASP A  33     -28.949  -2.791  -1.685  1.00 26.26           C  
ATOM    258  O   ASP A  33     -29.999  -3.034  -2.304  1.00 31.52           O  
ATOM    259  CB  ASP A  33     -29.931  -2.027   0.487  1.00 35.88           C  
ATOM    260  CG  ASP A  33     -29.746  -0.539   0.404  1.00 38.58           C  
ATOM    261  OD1 ASP A  33     -30.786   0.197   0.361  1.00 45.35           O  
ATOM    262  OD2 ASP A  33     -28.613  -0.022   0.417  1.00 41.15           O1-
ATOM    263  N   GLU A  34     -27.813  -2.335  -2.218  1.00 20.21           N  
ATOM    264  CA  GLU A  34     -27.841  -1.946  -3.618  1.00 15.57           C  
ATOM    265  C   GLU A  34     -26.436  -2.065  -4.188  1.00 12.52           C  
ATOM    266  O   GLU A  34     -25.509  -2.284  -3.426  1.00 12.03           O  
ATOM    267  CB  GLU A  34     -28.367  -0.520  -3.679  1.00 16.77           C  
ATOM    268  CG  GLU A  34     -27.405   0.416  -2.948  1.00 17.37           C  
ATOM    269  CD  GLU A  34     -27.946   1.821  -2.829  1.00 21.90           C  
ATOM    270  OE1 GLU A  34     -28.421   2.239  -1.736  1.00 28.84           O  
ATOM    271  OE2 GLU A  34     -27.911   2.528  -3.873  1.00 24.05           O1-
ATOM    272  N   ASP A  35     -26.336  -1.965  -5.514  1.00 11.65           N  
ATOM    273  CA  ASP A  35     -25.031  -2.003  -6.161  1.00 11.14           C  
ATOM    274  C   ASP A  35     -24.106  -0.943  -5.552  1.00  9.12           C  
ATOM    275  O   ASP A  35     -24.511   0.170  -5.263  1.00 10.73           O  
ATOM    276  CB  ASP A  35     -25.125  -1.726  -7.628  1.00 14.43           C  
ATOM    277  CG  ASP A  35     -25.836  -2.781  -8.429  1.00 18.45           C  
ATOM    278  OD1 ASP A  35     -26.079  -3.867  -7.903  1.00 21.44           O  
ATOM    279  OD2 ASP A  35     -26.133  -2.493  -9.614  1.00 24.62           O1-
ATOM    280  N   PHE A  36     -22.842  -1.283  -5.325  1.00  8.78           N  
ATOM    281  CA  PHE A  36     -21.890  -0.305  -4.782  1.00  7.43           C  
ATOM    282  C   PHE A  36     -20.499  -0.511  -5.359  1.00  6.39           C  
ATOM    283  O   PHE A  36     -20.132  -1.600  -5.832  1.00  6.94           O  
ATOM    284  CB  PHE A  36     -21.849  -0.325  -3.249  1.00  8.45           C  
ATOM    285  CG  PHE A  36     -21.206  -1.584  -2.664  1.00  8.45           C  
ATOM    286  CD1 PHE A  36     -19.901  -1.581  -2.269  1.00  9.20           C  
ATOM    287  CD2 PHE A  36     -21.926  -2.759  -2.496  1.00  9.87           C  
ATOM    288  CE1 PHE A  36     -19.270  -2.690  -1.756  1.00  9.71           C  
ATOM    289  CE2 PHE A  36     -21.315  -3.894  -1.975  1.00 10.63           C  
ATOM    290  CZ  PHE A  36     -20.019  -3.847  -1.573  1.00  9.52           C  
ATOM    291  N   ILE A  37     -19.683   0.531  -5.258  1.00  5.88           N  
ATOM    292  CA  ILE A  37     -18.265   0.542  -5.538  1.00  5.38           C  
ATOM    293  C   ILE A  37     -17.516   0.623  -4.188  1.00  5.73           C  
ATOM    294  O   ILE A  37     -17.863   1.461  -3.364  1.00  7.12           O  
ATOM    295  CB  ILE A  37     -17.880   1.723  -6.446  1.00  6.84           C  
ATOM    296  CG1 ILE A  37     -18.667   1.717  -7.754  1.00  8.17           C  
ATOM    297  CG2 ILE A  37     -16.381   1.726  -6.689  1.00  7.69           C  
ATOM    298  CD1 ILE A  37     -18.328   0.522  -8.613  1.00  8.38           C  
ATOM    299  N   LEU A  38     -16.513  -0.195  -4.008  1.00  5.15           N  
ATOM    300  CA  LEU A  38     -15.662  -0.149  -2.814  1.00  5.36           C  
ATOM    301  C   LEU A  38     -14.412   0.686  -3.058  1.00  4.63           C  
ATOM    302  O   LEU A  38     -13.744   0.470  -4.105  1.00  6.36           O  
ATOM    303  CB  LEU A  38     -15.235  -1.564  -2.452  1.00  7.62           C  
ATOM    304  CG  LEU A  38     -14.144  -1.676  -1.373  1.00  8.09           C  
ATOM    305  CD1 LEU A  38     -14.776  -1.197  -0.086  1.00  9.06           C  
ATOM    306  CD2 LEU A  38     -13.677  -3.117  -1.318  1.00  9.94           C  
ATOM    307  N   ILE A  39     -14.044   1.565  -2.160  1.00  4.77           N  
ATOM    308  CA  ILE A  39     -12.722   2.188  -2.127  1.00  4.52           C  
ATOM    309  C   ILE A  39     -12.023   1.744  -0.833  1.00  4.48           C  
ATOM    310  O   ILE A  39     -12.497   1.995   0.251  1.00  5.13           O  
ATOM    311  CB  ILE A  39     -12.707   3.710  -2.228  1.00  5.22           C  
ATOM    312  CG1 ILE A  39     -13.543   4.199  -3.409  1.00  6.88           C  
ATOM    313  CG2 ILE A  39     -11.289   4.229  -2.347  1.00  6.46           C  
ATOM    314  CD1 ILE A  39     -13.620   5.699  -3.630  1.00  8.69           C  
ATOM    315  N   THR A  40     -10.891   1.036  -0.998  1.00  4.90           N  
ATOM    316  CA  THR A  40     -10.068   0.557   0.062  1.00  4.53           C  
ATOM    317  C   THR A  40      -8.681   1.205  -0.003  1.00  4.26           C  
ATOM    318  O   THR A  40      -8.246   1.663  -1.066  1.00  5.56           O  
ATOM    319  CB  THR A  40      -9.962  -0.999   0.027  1.00  5.38           C  
ATOM    320  CG2 THR A  40      -9.280  -1.489  -1.255  1.00  5.66           C  
ATOM    321  OG1 THR A  40      -9.259  -1.469   1.192  1.00  6.43           O  
ATOM    322  N   TYR A  41      -7.968   1.195   1.115  1.00  4.26           N  
ATOM    323  CA  TYR A  41      -6.555   1.418   1.131  1.00  4.47           C  
ATOM    324  C   TYR A  41      -5.818   0.069   1.097  1.00  4.36           C  
ATOM    325  O   TYR A  41      -6.449  -1.001   1.071  1.00  5.34           O  
ATOM    326  CB  TYR A  41      -6.099   2.302   2.317  1.00  5.20           C  
ATOM    327  CG  TYR A  41      -6.452   1.737   3.660  1.00  5.02           C  
ATOM    328  CD1 TYR A  41      -5.479   1.073   4.412  1.00  6.20           C  
ATOM    329  CD2 TYR A  41      -7.700   1.856   4.220  1.00  5.56           C  
ATOM    330  CE1 TYR A  41      -5.750   0.547   5.657  1.00  6.49           C  
ATOM    331  CE2 TYR A  41      -8.024   1.321   5.459  1.00  6.56           C  
ATOM    332  CZ  TYR A  41      -7.029   0.673   6.173  1.00  6.57           C  
ATOM    333  OH  TYR A  41      -7.376   0.135   7.397  1.00  8.13           O  
ATOM    334  N   THR A  42      -4.494   0.125   1.082  1.00  4.72           N  
ATOM    335  CA  THR A  42      -3.639  -1.052   0.917  1.00  4.41           C  
ATOM    336  C   THR A  42      -2.711  -1.178   2.128  1.00  4.98           C  
ATOM    337  O   THR A  42      -2.018  -0.227   2.504  1.00  5.93           O  
ATOM    338  CB  THR A  42      -2.827  -0.943  -0.392  1.00  4.67           C  
ATOM    339  CG2 THR A  42      -2.137  -2.250  -0.740  1.00  5.16           C  
ATOM    340  OG1 THR A  42      -3.712  -0.609  -1.452  1.00  5.28           O  
ATOM    341  N   THR A  43      -2.713  -2.362   2.743  1.00  5.43           N  
ATOM    342  CA  THR A  43      -1.806  -2.645   3.851  1.00  5.75           C  
ATOM    343  C   THR A  43      -0.531  -3.345   3.368  1.00  6.21           C  
ATOM    344  O   THR A  43      -0.396  -3.707   2.200  1.00  7.09           O  
ATOM    345  CB  THR A  43      -2.542  -3.446   4.930  1.00  6.25           C  
ATOM    346  CG2 THR A  43      -3.679  -2.654   5.577  1.00  6.69           C  
ATOM    347  OG1 THR A  43      -3.044  -4.615   4.285  1.00  7.38           O  
ATOM    348  N   GLY A  44       0.451  -3.491   4.261  1.00  6.83           N  
ATOM    349  CA  GLY A  44       1.773  -3.932   3.895  1.00  7.92           C  
ATOM    350  C   GLY A  44       1.794  -5.174   3.006  1.00  6.58           C  
ATOM    351  O   GLY A  44       1.089  -6.140   3.266  1.00  7.82           O  
ATOM    352  N   PHE A  45       2.579  -5.109   1.960  1.00  7.14           N  
ATOM    353  CA  PHE A  45       2.841  -6.217   1.048  1.00  7.38           C  
ATOM    354  C   PHE A  45       1.604  -6.521   0.196  1.00  7.98           C  
ATOM    355  O   PHE A  45       1.347  -7.670  -0.122  1.00  8.98           O  
ATOM    356  CB  PHE A  45       3.365  -7.490   1.733  1.00  8.57           C  
ATOM    357  CG  PHE A  45       4.587  -7.149   2.561  1.00 12.77           C  
ATOM    358  CD1 PHE A  45       5.809  -6.869   1.953  1.00 14.74           C  
ATOM    359  CD2 PHE A  45       4.459  -7.100   3.916  1.00 15.72           C  
ATOM    360  CE1 PHE A  45       6.883  -6.494   2.724  1.00 16.79           C  
ATOM    361  CE2 PHE A  45       5.568  -6.719   4.695  1.00 18.37           C  
ATOM    362  CZ  PHE A  45       6.772  -6.430   4.090  1.00 18.47           C  
ATOM    363  N   GLY A  46       0.887  -5.457  -0.187  1.00  6.86           N  
ATOM    364  CA  GLY A  46      -0.165  -5.529  -1.153  1.00  7.11           C  
ATOM    365  C   GLY A  46      -1.494  -6.054  -0.691  1.00  6.21           C  
ATOM    366  O   GLY A  46      -2.300  -6.568  -1.451  1.00  7.41           O  
ATOM    367  N   ASN A  47      -1.748  -5.926   0.597  1.00  6.11           N  
ATOM    368  CA  ASN A  47      -2.878  -6.592   1.244  1.00  5.56           C  
ATOM    369  C   ASN A  47      -4.075  -5.684   1.405  1.00  5.75           C  
ATOM    370  O   ASN A  47      -4.058  -4.471   1.231  1.00  5.75           O  
ATOM    371  CB  ASN A  47      -2.416  -7.206   2.561  1.00  5.67           C  
ATOM    372  CG  ASN A  47      -1.644  -8.497   2.334  1.00  7.33           C  
ATOM    373  ND2 ASN A  47      -0.375  -8.549   2.640  1.00  8.49           N  
ATOM    374  OD1 ASN A  47      -2.231  -9.457   1.829  1.00  8.99           O  
ATOM    375  N   VAL A  48      -5.194  -6.376   1.702  1.00  6.25           N  
ATOM    376  CA  VAL A  48      -6.494  -5.786   1.963  1.00  6.16           C  
ATOM    377  C   VAL A  48      -6.670  -5.613   3.479  1.00  5.68           C  
ATOM    378  O   VAL A  48      -6.425  -6.563   4.219  1.00  6.62           O  
ATOM    379  CB  VAL A  48      -7.637  -6.640   1.426  1.00  5.92           C  
ATOM    380  CG1 VAL A  48      -9.001  -5.985   1.636  1.00  6.44           C  
ATOM    381  CG2 VAL A  48      -7.446  -7.002  -0.065  1.00  7.02           C  
ATOM    382  N   PRO A  49      -7.091  -4.455   3.967  1.00  5.29           N  
ATOM    383  CA  PRO A  49      -7.285  -4.354   5.410  1.00  6.29           C  
ATOM    384  C   PRO A  49      -8.308  -5.346   5.909  1.00  5.73           C  
ATOM    385  O   PRO A  49      -9.318  -5.593   5.246  1.00  6.56           O  
ATOM    386  CB  PRO A  49      -7.862  -2.923   5.589  1.00  8.05           C  
ATOM    387  CG  PRO A  49      -7.606  -2.212   4.346  1.00  7.61           C  
ATOM    388  CD  PRO A  49      -7.413  -3.216   3.272  1.00  6.43           C  
ATOM    389  N   GLU A  50      -8.103  -5.882   7.125  1.00  6.34           N  
ATOM    390  CA  GLU A  50      -8.999  -6.913   7.637  1.00  6.61           C  
ATOM    391  C   GLU A  50     -10.432  -6.467   7.718  1.00  5.76           C  
ATOM    392  O   GLU A  50     -11.334  -7.273   7.424  1.00  7.25           O  
ATOM    393  CB  GLU A  50      -8.573  -7.390   9.057  1.00 10.02           C  
ATOM    394  CG  GLU A  50      -9.383  -8.591   9.548  1.00 11.98           C  
ATOM    395  CD  GLU A  50      -9.166  -9.851   8.721  1.00 14.94           C  
ATOM    396  OE1 GLU A  50      -8.185  -9.921   7.977  1.00 22.68           O  
ATOM    397  OE2 GLU A  50      -9.923 -10.845   8.775  1.00 18.10           O1-
ATOM    398  N   ARG A  51     -10.701  -5.246   8.140  1.00  5.82           N  
ATOM    399  CA  ARG A  51     -12.082  -4.768   8.263  1.00  6.50           C  
ATOM    400  C   ARG A  51     -12.774  -4.835   6.906  1.00  6.07           C  
ATOM    401  O   ARG A  51     -13.958  -5.169   6.816  1.00  6.94           O  
ATOM    402  CB  ARG A  51     -12.128  -3.353   8.827  1.00  6.79           C  
ATOM    403  CG  ARG A  51     -13.498  -2.916   9.318  1.00  8.09           C  
ATOM    404  CD  ARG A  51     -13.514  -1.495   9.859  1.00  8.86           C  
ATOM    405  NE  ARG A  51     -14.657  -1.320  10.730  1.00  9.64           N  
ATOM    406  CZ  ARG A  51     -15.097  -0.165  11.214  1.00 11.76           C  
ATOM    407  NH1 ARG A  51     -16.157  -0.172  12.021  1.00 15.80           N1+
ATOM    408  NH2 ARG A  51     -14.440   0.924  10.835  1.00 14.98           N  
ATOM    409  N   VAL A  52     -12.049  -4.507   5.842  1.00  5.57           N  
ATOM    410  CA  VAL A  52     -12.588  -4.596   4.467  1.00  6.21           C  
ATOM    411  C   VAL A  52     -12.818  -6.045   4.041  1.00  6.21           C  
ATOM    412  O   VAL A  52     -13.862  -6.367   3.455  1.00  7.29           O  
ATOM    413  CB  VAL A  52     -11.675  -3.833   3.491  1.00  6.27           C  
ATOM    414  CG1 VAL A  52     -12.145  -4.054   2.059  1.00  8.64           C  
ATOM    415  CG2 VAL A  52     -11.604  -2.341   3.792  1.00  7.70           C  
ATOM    416  N   LEU A  53     -11.864  -6.921   4.361  1.00  6.70           N  
ATOM    417  CA  LEU A  53     -12.077  -8.350   4.024  1.00  7.69           C  
ATOM    418  C   LEU A  53     -13.334  -8.901   4.697  1.00  8.65           C  
ATOM    419  O   LEU A  53     -14.150  -9.627   4.118  1.00  9.24           O  
ATOM    420  CB  LEU A  53     -10.877  -9.166   4.427  1.00  8.54           C  
ATOM    421  CG  LEU A  53      -9.601  -8.981   3.595  1.00  9.26           C  
ATOM    422  CD1 LEU A  53      -8.458  -9.721   4.289  1.00 11.31           C  
ATOM    423  CD2 LEU A  53      -9.831  -9.485   2.185  1.00 10.82           C  
ATOM    424  N   ASP A  54     -13.503  -8.549   5.985  1.00  7.50           N  
ATOM    425  CA  ASP A  54     -14.673  -8.985   6.759  1.00  8.48           C  
ATOM    426  C   ASP A  54     -16.005  -8.470   6.136  1.00  8.67           C  
ATOM    427  O   ASP A  54     -16.969  -9.210   5.971  1.00  9.63           O  
ATOM    428  CB  ASP A  54     -14.580  -8.549   8.222  1.00  8.98           C  
ATOM    429  CG  ASP A  54     -13.445  -9.196   8.972  1.00 10.97           C  
ATOM    430  OD1 ASP A  54     -12.895 -10.220   8.580  1.00 13.31           O  
ATOM    431  OD2 ASP A  54     -13.078  -8.656  10.033  1.00 17.33           O1-
ATOM    432  N   ILE A  55     -16.013  -7.196   5.790  1.00  0.00           N  
ATOM    433  CA  ILE A  55     -17.160  -6.566   5.142  1.00  0.00           C  
ATOM    434  C   ILE A  55     -17.507  -7.269   3.853  1.00  0.00           C  
ATOM    435  O   ILE A  55     -18.660  -7.547   3.523  1.00  0.00           O  
ATOM    436  CB  ILE A  55     -16.918  -5.017   4.922  1.00  0.00           C  
ATOM    437  CG1 ILE A  55     -18.180  -4.219   4.462  1.00  0.00           C  
ATOM    438  CG2 ILE A  55     -15.764  -4.722   3.914  1.00  0.00           C  
ATOM    439  CD1 ILE A  55     -19.349  -4.170   5.469  1.00  0.00           C  
ATOM    440  N   LEU A  56     -16.478  -7.532   3.041  1.00  8.12           N  
ATOM    441  CA  LEU A  56     -16.723  -8.154   1.738  1.00  9.36           C  
ATOM    442  C   LEU A  56     -17.185  -9.602   1.860  1.00  9.30           C  
ATOM    443  O   LEU A  56     -17.983 -10.078   1.019  1.00 10.40           O  
ATOM    444  CB  LEU A  56     -15.460  -8.088   0.880  1.00 10.11           C  
ATOM    445  CG  LEU A  56     -15.064  -6.765   0.249  1.00 10.55           C  
ATOM    446  CD1 LEU A  56     -13.703  -6.829  -0.485  1.00 14.28           C  
ATOM    447  CD2 LEU A  56     -16.149  -6.309  -0.710  1.00 16.70           C  
ATOM    448  N   GLU A  57     -16.717 -10.340   2.869  1.00 10.22           N  
ATOM    449  CA  GLU A  57     -17.220 -11.702   3.025  1.00 12.46           C  
ATOM    450  C   GLU A  57     -18.732 -11.675   3.155  1.00 12.36           C  
ATOM    451  O   GLU A  57     -19.361 -12.591   2.661  1.00 14.80           O  
ATOM    452  CB  GLU A  57     -16.569 -12.376   4.229  1.00 16.65           C  
ATOM    453  CG  GLU A  57     -15.184 -12.883   3.822  1.00 21.47           C  
ATOM    454  CD  GLU A  57     -14.631 -13.954   4.749  1.00 27.58           C  
ATOM    455  OE1 GLU A  57     -15.317 -14.469   5.660  1.00 28.66           O  
ATOM    456  OE2 GLU A  57     -13.424 -14.280   4.523  1.00 38.89           O1-
ATOM    457  N   ARG A  58     -19.298 -10.626   3.719  1.00 13.74           N  
ATOM    458  CA  ARG A  58     -20.736 -10.521   3.928  1.00 16.41           C  
ATOM    459  C   ARG A  58     -21.408  -9.820   2.754  1.00 14.02           C  
ATOM    460  O   ARG A  58     -22.560 -10.058   2.458  1.00 17.60           O  
ATOM    461  CB  ARG A  58     -21.040  -9.718   5.215  1.00 19.95           C  
ATOM    462  CG  ARG A  58     -20.720 -10.282   6.548  1.00 23.67           C  
ATOM    463  CD  ARG A  58     -21.241  -9.493   7.766  1.00 23.99           C  
ATOM    464  NE  ARG A  58     -20.731  -8.122   7.816  1.00 26.05           N  
ATOM    465  CZ  ARG A  58     -21.368  -6.978   7.602  1.00 26.18           C  
ATOM    466  NH1 ARG A  58     -22.703  -6.950   7.295  1.00 29.65           N1+
ATOM    467  NH2 ARG A  58     -20.732  -5.804   7.674  1.00 27.21           N  
ATOM    468  N   ASN A  59     -20.747  -8.928   2.029  1.00 11.98           N  
ATOM    469  CA  ASN A  59     -21.400  -7.998   1.115  1.00 12.49           C  
ATOM    470  C   ASN A  59     -21.011  -8.063  -0.328  1.00 11.65           C  
ATOM    471  O   ASN A  59     -21.397  -7.235  -1.128  1.00 18.36           O  
ATOM    472  CB  ASN A  59     -21.183  -6.567   1.603  1.00 13.55           C  
ATOM    473  CG  ASN A  59     -22.063  -6.241   2.807  1.00 14.91           C  
ATOM    474  ND2 ASN A  59     -21.399  -6.216   3.977  1.00 15.95           N  
ATOM    475  OD1 ASN A  59     -23.292  -6.002   2.684  1.00 16.86           O  
ATOM    476  N   ASN A  60     -20.352  -9.096  -0.782  1.00 10.96           N  
ATOM    477  CA  ASN A  60     -19.746  -9.127  -2.123  1.00 10.61           C  
ATOM    478  C   ASN A  60     -20.776  -9.268  -3.207  1.00 11.15           C  
ATOM    479  O   ASN A  60     -20.400  -8.910  -4.320  1.00 13.43           O  
ATOM    480  CB  ASN A  60     -18.704 -10.235  -2.145  1.00  9.58           C  
ATOM    481  CG  ASN A  60     -19.288 -11.622  -1.853  1.00  8.22           C  
ATOM    482  ND2 ASN A  60     -19.078 -12.142  -0.652  1.00  8.91           N  
ATOM    483  OD1 ASN A  60     -19.945 -12.188  -2.744  1.00  8.92           O  
ATOM    484  N   GLU A  61     -21.990  -9.728  -3.032  1.00 12.34           N  
ATOM    485  CA  GLU A  61     -22.868  -9.927  -4.186  1.00 13.32           C  
ATOM    486  C   GLU A  61     -23.224  -8.611  -4.861  1.00 11.16           C  
ATOM    487  O   GLU A  61     -23.435  -8.560  -6.067  1.00 14.21           O  
ATOM    488  CB  GLU A  61     -24.179 -10.643  -3.841  1.00 19.53           C  
ATOM    489  CG  GLU A  61     -24.810 -11.309  -5.096  1.00 26.45           C  
ATOM    490  CD  GLU A  61     -25.865 -10.399  -5.676  1.00 30.81           C  
ATOM    491  OE1 GLU A  61     -26.227  -9.525  -4.850  1.00 40.72           O  
ATOM    492  OE2 GLU A  61     -26.250 -10.554  -6.848  1.00 37.90           O1-
ATOM    493  N   LYS A  62     -23.319  -7.536  -4.097  1.00 11.08           N  
ATOM    494  CA  LYS A  62     -23.662  -6.224  -4.674  1.00 12.67           C  
ATOM    495  C   LYS A  62     -22.465  -5.388  -5.059  1.00 10.29           C  
ATOM    496  O   LYS A  62     -22.612  -4.286  -5.560  1.00 10.96           O  
ATOM    497  CB  LYS A  62     -24.515  -5.459  -3.645  1.00 17.56           C  
ATOM    498  CG  LYS A  62     -25.926  -6.009  -3.532  1.00 20.49           C  
ATOM    499  CD  LYS A  62     -26.599  -5.861  -4.913  1.00 26.40           C  
ATOM    500  CE  LYS A  62     -28.113  -5.964  -4.742  1.00 29.79           C  
ATOM    501  NZ  LYS A  62     -28.725  -4.951  -5.656  1.00 42.32           N1+
ATOM    502  N   LEU A  63     -21.261  -5.936  -4.859  1.00  8.98           N  
ATOM    503  CA  LEU A  63     -20.018  -5.263  -5.238  1.00  8.05           C  
ATOM    504  C   LEU A  63     -19.901  -5.175  -6.755  1.00  7.93           C  
ATOM    505  O   LEU A  63     -19.996  -6.233  -7.389  1.00  9.58           O  
ATOM    506  CB  LEU A  63     -18.818  -5.993  -4.676  1.00  8.37           C  
ATOM    507  CG  LEU A  63     -17.436  -5.445  -5.040  1.00  8.20           C  
ATOM    508  CD1 LEU A  63     -17.124  -4.117  -4.352  1.00  9.50           C  
ATOM    509  CD2 LEU A  63     -16.374  -6.500  -4.650  1.00  9.94           C  
ATOM    510  N   LYS A  64     -19.720  -3.984  -7.337  1.00  7.90           N  
ATOM    511  CA  LYS A  64     -19.608  -3.873  -8.811  1.00  7.80           C  
ATOM    512  C   LYS A  64     -18.255  -3.400  -9.289  1.00  7.51           C  
ATOM    513  O   LYS A  64     -18.005  -3.332 -10.496  1.00  8.51           O  
ATOM    514  CB  LYS A  64     -20.692  -2.954  -9.344  1.00 10.21           C  
ATOM    515  CG  LYS A  64     -22.102  -3.501  -9.075  1.00 14.51           C  
ATOM    516  CD  LYS A  64     -22.419  -4.689  -9.992  1.00 22.49           C  
ATOM    517  CE  LYS A  64     -23.457  -5.612  -9.334  1.00 27.51           C  
ATOM    518  NZ  LYS A  64     -22.990  -6.302  -8.082  1.00 38.84           N1+
ATOM    519  N   GLY A  65     -17.330  -3.090  -8.373  1.00  6.57           N  
ATOM    520  CA  GLY A  65     -16.008  -2.601  -8.722  1.00  5.81           C  
ATOM    521  C   GLY A  65     -15.272  -2.175  -7.511  1.00  5.48           C  
ATOM    522  O   GLY A  65     -15.880  -1.896  -6.455  1.00  6.19           O  
ATOM    523  N   VAL A  66     -13.965  -2.037  -7.642  1.00  5.33           N  
ATOM    524  CA  VAL A  66     -13.110  -1.634  -6.541  1.00  5.20           C  
ATOM    525  C   VAL A  66     -12.050  -0.640  -6.995  1.00  4.94           C  
ATOM    526  O   VAL A  66     -11.433  -0.812  -8.056  1.00  5.90           O  
ATOM    527  CB  VAL A  66     -12.439  -2.867  -5.872  1.00  5.52           C  
ATOM    528  CG1 VAL A  66     -11.642  -3.737  -6.840  1.00  7.09           C  
ATOM    529  CG2 VAL A  66     -11.526  -2.477  -4.698  1.00  6.12           C  
ATOM    530  N   SER A  67     -11.779   0.362  -6.170  1.00  4.90           N  
ATOM    531  CA  SER A  67     -10.641   1.255  -6.298  1.00  4.85           C  
ATOM    532  C   SER A  67      -9.739   1.091  -5.076  1.00  5.23           C  
ATOM    533  O   SER A  67     -10.238   0.850  -3.978  1.00  5.45           O  
ATOM    534  CB  SER A  67     -11.159   2.691  -6.435  1.00  5.87           C  
ATOM    535  OG  SER A  67     -10.190   3.698  -6.520  1.00  8.84           O  
ATOM    536  N   ALA A  68      -8.424   1.273  -5.295  1.00  4.97           N  
ATOM    537  CA  ALA A  68      -7.493   1.272  -4.168  1.00  4.78           C  
ATOM    538  C   ALA A  68      -6.686   2.555  -4.114  1.00  4.38           C  
ATOM    539  O   ALA A  68      -6.127   3.006  -5.101  1.00  5.58           O  
ATOM    540  CB  ALA A  68      -6.519   0.090  -4.205  1.00  6.77           C  
ATOM    541  N   SER A  69      -6.565   3.076  -2.886  1.00  4.28           N  
ATOM    542  CA  SER A  69      -5.522   4.015  -2.521  1.00  4.26           C  
ATOM    543  C   SER A  69      -4.296   3.204  -2.085  1.00  4.78           C  
ATOM    544  O   SER A  69      -4.385   2.194  -1.368  1.00  5.61           O  
ATOM    545  CB  SER A  69      -5.948   4.859  -1.344  1.00  4.76           C  
ATOM    546  OG  SER A  69      -4.950   5.763  -0.921  1.00  4.98           O  
ATOM    547  N   GLY A  70      -3.117   3.676  -2.488  1.00  4.53           N  
ATOM    548  CA  GLY A  70      -1.852   3.068  -2.087  1.00  4.58           C  
ATOM    549  C   GLY A  70      -0.728   4.083  -2.223  1.00  4.66           C  
ATOM    550  O   GLY A  70      -0.885   5.293  -2.094  1.00  5.31           O  
ATOM    551  N   ASN A  71       0.452   3.558  -2.547  1.00  5.08           N  
ATOM    552  CA  ASN A  71       1.677   4.323  -2.623  1.00  5.39           C  
ATOM    553  C   ASN A  71       2.609   3.654  -3.630  1.00  5.89           C  
ATOM    554  O   ASN A  71       2.919   2.456  -3.475  1.00  6.64           O  
ATOM    555  CB  ASN A  71       2.309   4.458  -1.237  1.00  5.71           C  
ATOM    556  CG  ASN A  71       3.463   5.405  -1.189  1.00  6.92           C  
ATOM    557  ND2 ASN A  71       3.632   6.095  -0.088  1.00  9.39           N  
ATOM    558  OD1 ASN A  71       4.270   5.578  -2.073  1.00  9.07           O  
ATOM    559  N   ARG A  72       3.027   4.376  -4.687  1.00  6.21           N  
ATOM    560  CA  ARG A  72       3.906   3.781  -5.674  1.00  8.06           C  
ATOM    561  C   ARG A  72       5.263   3.386  -5.118  1.00  8.12           C  
ATOM    562  O   ARG A  72       5.978   2.646  -5.825  1.00 10.80           O  
ATOM    563  CB  ARG A  72       4.044   4.703  -6.920  1.00  9.50           C  
ATOM    564  CG  ARG A  72       2.765   4.628  -7.751  1.00 11.91           C  
ATOM    565  CD  ARG A  72       2.776   5.616  -8.910  1.00 14.43           C  
ATOM    566  NE  ARG A  72       1.368   5.714  -9.332  1.00 15.24           N  
ATOM    567  CZ  ARG A  72       0.533   6.719  -9.370  1.00 13.78           C  
ATOM    568  NH1 ARG A  72       0.941   7.931  -9.008  1.00 16.26           N1+
ATOM    569  NH2 ARG A  72      -0.709   6.508  -9.776  1.00 15.94           N  
ATOM    570  N   ASN A  73       5.651   3.808  -3.928  1.00  7.91           N  
ATOM    571  CA  ASN A  73       6.944   3.352  -3.385  1.00  9.07           C  
ATOM    572  C   ASN A  73       6.839   1.874  -3.014  1.00  9.94           C  
ATOM    573  O   ASN A  73       7.891   1.301  -2.667  1.00 13.91           O  
ATOM    574  CB  ASN A  73       7.480   4.311  -2.320  1.00  9.61           C  
ATOM    575  CG  ASN A  73       6.832   4.240  -0.953  1.00 10.01           C  
ATOM    576  ND2 ASN A  73       7.329   5.090  -0.052  1.00 12.66           N  
ATOM    577  OD1 ASN A  73       5.935   3.437  -0.659  1.00 13.28           O  
ATOM    578  N   TRP A  74       5.682   1.218  -3.122  1.00  9.03           N  
ATOM    579  CA  TRP A  74       5.490  -0.213  -2.960  1.00  9.04           C  
ATOM    580  C   TRP A  74       5.654  -0.969  -4.253  1.00 10.60           C  
ATOM    581  O   TRP A  74       5.450  -2.188  -4.331  1.00 11.08           O  
ATOM    582  CB  TRP A  74       4.142  -0.559  -2.285  1.00  8.97           C  
ATOM    583  CG  TRP A  74       4.283  -0.359  -0.807  1.00  8.52           C  
ATOM    584  CD1 TRP A  74       4.080   0.801  -0.111  1.00  9.20           C  
ATOM    585  CD2 TRP A  74       4.673  -1.325   0.194  1.00  8.46           C  
ATOM    586  CE2 TRP A  74       4.672  -0.682   1.437  1.00  9.08           C  
ATOM    587  CE3 TRP A  74       5.006  -2.691   0.116  1.00 10.20           C  
ATOM    588  NE1 TRP A  74       4.306   0.638   1.219  1.00  9.84           N  
ATOM    589  CZ2 TRP A  74       5.007  -1.343   2.643  1.00 10.26           C  
ATOM    590  CZ3 TRP A  74       5.332  -3.328   1.292  1.00 11.76           C  
ATOM    591  CH2 TRP A  74       5.332  -2.675   2.532  1.00 11.95           C  
ATOM    592  N   GLY A  75       6.054  -0.285  -5.330  1.00 11.13           N  
ATOM    593  CA  GLY A  75       6.404  -0.990  -6.588  1.00 12.98           C  
ATOM    594  C   GLY A  75       5.189  -1.722  -7.149  1.00 11.43           C  
ATOM    595  O   GLY A  75       4.078  -1.188  -7.276  1.00 11.62           O  
ATOM    596  N   ASP A  76       5.385  -2.994  -7.527  1.00 12.57           N  
ATOM    597  CA  ASP A  76       4.284  -3.755  -8.095  1.00 13.33           C  
ATOM    598  C   ASP A  76       3.308  -4.256  -7.046  1.00 11.72           C  
ATOM    599  O   ASP A  76       2.357  -4.939  -7.404  1.00 13.77           O  
ATOM    600  CB  ASP A  76       4.865  -4.857  -8.966  1.00 17.24           C  
ATOM    601  CG  ASP A  76       5.680  -5.852  -8.230  1.00 20.58           C  
ATOM    602  OD1 ASP A  76       6.236  -6.737  -8.910  1.00 27.74           O  
ATOM    603  OD2 ASP A  76       5.769  -5.793  -6.993  1.00 20.32           O1-
ATOM    604  N   MET A  77       3.481  -3.873  -5.783  1.00  9.52           N  
ATOM    605  CA  MET A  77       2.444  -4.041  -4.795  1.00  9.02           C  
ATOM    606  C   MET A  77       1.573  -2.803  -4.626  1.00  7.50           C  
ATOM    607  O   MET A  77       0.700  -2.748  -3.743  1.00  7.81           O  
ATOM    608  CB  MET A  77       3.111  -4.458  -3.477  1.00  9.78           C  
ATOM    609  CG  MET A  77       3.616  -5.923  -3.535  1.00 12.57           C  
ATOM    610  SD  MET A  77       4.606  -6.378  -2.086  1.00 17.48           S  
ATOM    611  CE  MET A  77       6.113  -5.517  -2.509  1.00 17.86           C  
ATOM    612  N   PHE A  78       1.795  -1.797  -5.441  1.00  7.87           N  
ATOM    613  CA  PHE A  78       0.979  -0.587  -5.478  1.00  7.36           C  
ATOM    614  C   PHE A  78      -0.485  -0.935  -5.710  1.00  7.16           C  
ATOM    615  O   PHE A  78      -0.881  -1.491  -6.732  1.00  7.30           O  
ATOM    616  CB  PHE A  78       1.468   0.351  -6.602  1.00  7.77           C  
ATOM    617  CG  PHE A  78       0.515   1.515  -6.834  1.00  6.81           C  
ATOM    618  CD1 PHE A  78       0.127   2.357  -5.787  1.00  6.62           C  
ATOM    619  CD2 PHE A  78       0.006   1.807  -8.090  1.00  7.79           C  
ATOM    620  CE1 PHE A  78      -0.734   3.414  -6.025  1.00  6.64           C  
ATOM    621  CE2 PHE A  78      -0.829   2.867  -8.336  1.00  7.95           C  
ATOM    622  CZ  PHE A  78      -1.195   3.699  -7.307  1.00  7.06           C  
ATOM    623  N   GLY A  79      -1.316  -0.601  -4.729  1.00  7.10           N  
ATOM    624  CA  GLY A  79      -2.753  -0.795  -4.876  1.00  6.65           C  
ATOM    625  C   GLY A  79      -3.174  -2.229  -5.045  1.00  6.12           C  
ATOM    626  O   GLY A  79      -4.249  -2.461  -5.583  1.00  7.14           O  
ATOM    627  N   ALA A  80      -2.359  -3.201  -4.598  1.00  6.37           N  
ATOM    628  CA  ALA A  80      -2.653  -4.612  -4.955  1.00  6.74           C  
ATOM    629  C   ALA A  80      -3.811  -5.164  -4.155  1.00  6.56           C  
ATOM    630  O   ALA A  80      -4.299  -6.265  -4.462  1.00  7.41           O  
ATOM    631  CB  ALA A  80      -1.396  -5.464  -4.852  1.00  8.11           C  
ATOM    632  N   SER A  81      -4.306  -4.421  -3.179  1.00  6.17           N  
ATOM    633  CA  SER A  81      -5.576  -4.742  -2.561  1.00  6.04           C  
ATOM    634  C   SER A  81      -6.693  -4.846  -3.619  1.00  5.98           C  
ATOM    635  O   SER A  81      -7.537  -5.737  -3.571  1.00  6.52           O  
ATOM    636  CB  SER A  81      -5.914  -3.637  -1.545  1.00  6.20           C  
ATOM    637  OG  SER A  81      -5.844  -2.342  -2.173  1.00  5.99           O  
ATOM    638  N   ALA A  82      -6.686  -3.899  -4.594  1.00  6.04           N  
ATOM    639  CA  ALA A  82      -7.676  -3.944  -5.644  1.00  5.85           C  
ATOM    640  C   ALA A  82      -7.475  -5.195  -6.515  1.00  6.37           C  
ATOM    641  O   ALA A  82      -8.471  -5.781  -6.934  1.00  6.95           O  
ATOM    642  CB  ALA A  82      -7.615  -2.699  -6.518  1.00  7.48           C  
ATOM    643  N   ASP A  83      -6.260  -5.583  -6.830  1.00  6.82           N  
ATOM    644  CA  ASP A  83      -6.030  -6.794  -7.608  1.00  8.27           C  
ATOM    645  C   ASP A  83      -6.644  -8.004  -6.938  1.00  8.30           C  
ATOM    646  O   ASP A  83      -7.311  -8.838  -7.562  1.00  9.44           O  
ATOM    647  CB  ASP A  83      -4.524  -6.998  -7.834  1.00  9.42           C  
ATOM    648  CG  ASP A  83      -3.977  -5.863  -8.684  1.00 12.92           C  
ATOM    649  OD1 ASP A  83      -3.999  -5.908  -9.949  1.00 19.25           O  
ATOM    650  OD2 ASP A  83      -3.584  -4.843  -8.149  1.00 18.09           O1-
ATOM    651  N   LYS A  84      -6.390  -8.116  -5.618  1.00  7.67           N  
ATOM    652  CA  LYS A  84      -6.901  -9.279  -4.914  1.00  8.88           C  
ATOM    653  C   LYS A  84      -8.425  -9.328  -4.882  1.00  8.79           C  
ATOM    654  O   LYS A  84      -9.037 -10.380  -5.119  1.00  9.55           O  
ATOM    655  CB  LYS A  84      -6.380  -9.305  -3.493  1.00  9.95           C  
ATOM    656  CG  LYS A  84      -4.892  -9.565  -3.431  1.00 10.65           C  
ATOM    657  CD  LYS A  84      -4.381  -9.388  -2.027  1.00 11.90           C  
ATOM    658  CE  LYS A  84      -2.922  -9.760  -1.969  1.00 13.67           C  
ATOM    659  NZ  LYS A  84      -2.093  -8.919  -2.845  1.00 15.29           N1+
ATOM    660  N   ILE A  85      -9.062  -8.195  -4.631  1.00  8.43           N  
ATOM    661  CA  ILE A  85     -10.521  -8.113  -4.605  1.00  7.66           C  
ATOM    662  C   ILE A  85     -11.107  -8.383  -5.988  1.00  7.75           C  
ATOM    663  O   ILE A  85     -12.081  -9.150  -6.114  1.00  8.97           O  
ATOM    664  CB  ILE A  85     -10.933  -6.769  -4.034  1.00  7.01           C  
ATOM    665  CG1 ILE A  85     -10.513  -6.700  -2.544  1.00  7.60           C  
ATOM    666  CG2 ILE A  85     -12.414  -6.500  -4.201  1.00  7.75           C  
ATOM    667  CD1 ILE A  85     -10.561  -5.298  -1.952  1.00  7.99           C  
ATOM    668  N   SER A  86     -10.541  -7.748  -7.001  1.00  7.41           N  
ATOM    669  CA  SER A  86     -11.013  -7.910  -8.379  1.00  7.95           C  
ATOM    670  C   SER A  86     -10.911  -9.372  -8.806  1.00  8.90           C  
ATOM    671  O   SER A  86     -11.840  -9.900  -9.408  1.00 11.06           O  
ATOM    672  CB  SER A  86     -10.193  -7.016  -9.294  1.00  9.47           C  
ATOM    673  OG  SER A  86     -10.360  -7.323 -10.671  1.00 10.44           O  
ATOM    674  N   THR A  87      -9.796 -10.026  -8.536  1.00 10.59           N  
ATOM    675  CA  THR A  87      -9.581 -11.420  -8.903  1.00 13.14           C  
ATOM    676  C   THR A  87     -10.532 -12.350  -8.175  1.00 13.81           C  
ATOM    677  O   THR A  87     -11.096 -13.275  -8.789  1.00 17.48           O  
ATOM    678  CB  THR A  87      -8.098 -11.800  -8.621  1.00 15.08           C  
ATOM    679  CG2 THR A  87      -7.839 -13.254  -8.964  1.00 18.05           C  
ATOM    680  OG1 THR A  87      -7.255 -10.985  -9.487  1.00 20.00           O  
ATOM    681  N   LYS A  88     -10.699 -12.143  -6.860  1.00 12.13           N  
ATOM    682  CA  LYS A  88     -11.536 -13.018  -6.061  1.00 13.36           C  
ATOM    683  C   LYS A  88     -12.989 -12.947  -6.464  1.00 12.31           C  
ATOM    684  O   LYS A  88     -13.655 -14.001  -6.646  1.00 15.42           O  
ATOM    685  CB  LYS A  88     -11.406 -12.652  -4.580  1.00 14.07           C  
ATOM    686  CG  LYS A  88     -12.225 -13.629  -3.719  1.00 17.72           C  
ATOM    687  CD  LYS A  88     -12.269 -13.263  -2.282  1.00 23.04           C  
ATOM    688  CE  LYS A  88     -12.081 -14.324  -1.217  1.00 27.95           C  
ATOM    689  NZ  LYS A  88     -10.677 -14.859  -1.161  1.00 37.87           N1+
ATOM    690  N   TYR A  89     -13.517 -11.717  -6.558  1.00 11.15           N  
ATOM    691  CA  TYR A  89     -14.936 -11.523  -6.756  1.00 11.97           C  
ATOM    692  C   TYR A  89     -15.322 -11.249  -8.191  1.00 11.77           C  
ATOM    693  O   TYR A  89     -16.515 -11.090  -8.463  1.00 14.52           O  
ATOM    694  CB  TYR A  89     -15.456 -10.427  -5.780  1.00 12.34           C  
ATOM    695  CG  TYR A  89     -15.320 -10.807  -4.312  1.00 11.88           C  
ATOM    696  CD1 TYR A  89     -16.051 -11.845  -3.774  1.00 11.73           C  
ATOM    697  CD2 TYR A  89     -14.450 -10.142  -3.467  1.00 12.56           C  
ATOM    698  CE1 TYR A  89     -15.927 -12.199  -2.457  1.00 11.68           C  
ATOM    699  CE2 TYR A  89     -14.309 -10.474  -2.133  1.00 13.26           C  
ATOM    700  CZ  TYR A  89     -15.068 -11.508  -1.649  1.00 12.29           C  
ATOM    701  OH  TYR A  89     -14.970 -11.886  -0.322  1.00 15.10           O  
ATOM    702  N   GLU A  90     -14.341 -11.208  -9.081  1.00 11.76           N  
ATOM    703  CA  GLU A  90     -14.661 -11.038 -10.504  1.00 13.00           C  
ATOM    704  C   GLU A  90     -15.442  -9.733 -10.783  1.00 11.79           C  
ATOM    705  O   GLU A  90     -16.498  -9.669 -11.392  1.00 15.39           O  
ATOM    706  CB  GLU A  90     -15.377 -12.290 -11.030  1.00 20.54           C  
ATOM    707  CG  GLU A  90     -14.391 -13.485 -10.979  1.00 26.68           C  
ATOM    708  CD  GLU A  90     -14.820 -14.717 -11.716  1.00 32.38           C  
ATOM    709  OE1 GLU A  90     -13.943 -15.616 -11.879  1.00 39.20           O  
ATOM    710  OE2 GLU A  90     -15.987 -14.837 -12.146  1.00 39.96           O1-
ATOM    711  N   VAL A  91     -14.836  -8.635 -10.298  1.00 10.40           N  
ATOM    712  CA  VAL A  91     -15.303  -7.274 -10.512  1.00  8.65           C  
ATOM    713  C   VAL A  91     -14.152  -6.422 -11.048  1.00  7.70           C  
ATOM    714  O   VAL A  91     -12.998  -6.739 -10.769  1.00  8.42           O  
ATOM    715  CB  VAL A  91     -15.854  -6.581  -9.239  1.00  9.68           C  
ATOM    716  CG1 VAL A  91     -17.049  -7.397  -8.749  1.00 12.10           C  
ATOM    717  CG2 VAL A  91     -14.755  -6.373  -8.216  1.00 10.34           C  
ATOM    718  N   PRO A  92     -14.421  -5.368 -11.826  1.00  7.31           N  
ATOM    719  CA  PRO A  92     -13.302  -4.573 -12.321  1.00  7.75           C  
ATOM    720  C   PRO A  92     -12.591  -3.731 -11.285  1.00  7.11           C  
ATOM    721  O   PRO A  92     -13.171  -3.304 -10.293  1.00  7.03           O  
ATOM    722  CB  PRO A  92     -13.975  -3.655 -13.345  1.00 10.13           C  
ATOM    723  CG  PRO A  92     -15.400  -3.577 -12.895  1.00 11.55           C  
ATOM    724  CD  PRO A  92     -15.721  -4.954 -12.351  1.00  8.99           C  
ATOM    725  N   ILE A  93     -11.331  -3.441 -11.565  1.00  7.20           N  
ATOM    726  CA  ILE A  93     -10.588  -2.415 -10.861  1.00  6.90           C  
ATOM    727  C   ILE A  93     -10.965  -1.093 -11.531  1.00  6.87           C  
ATOM    728  O   ILE A  93     -10.581  -0.807 -12.671  1.00  8.02           O  
ATOM    729  CB  ILE A  93      -9.084  -2.627 -10.886  1.00  7.47           C  
ATOM    730  CG1 ILE A  93      -8.662  -3.965 -10.293  1.00  8.11           C  
ATOM    731  CG2 ILE A  93      -8.399  -1.431 -10.213  1.00  8.17           C  
ATOM    732  CD1 ILE A  93      -7.176  -4.321 -10.404  1.00  9.89           C  
ATOM    733  N   VAL A  94     -11.758  -0.295 -10.817  1.00  6.77           N  
ATOM    734  CA  VAL A  94     -12.170   1.018 -11.270  1.00  5.92           C  
ATOM    735  C   VAL A  94     -10.959   1.914 -11.486  1.00  5.93           C  
ATOM    736  O   VAL A  94     -10.793   2.511 -12.556  1.00  6.27           O  
ATOM    737  CB  VAL A  94     -13.121   1.646 -10.252  1.00  6.39           C  
ATOM    738  CG1 VAL A  94     -13.441   3.099 -10.587  1.00  7.74           C  
ATOM    739  CG2 VAL A  94     -14.412   0.843 -10.149  1.00  8.20           C  
ATOM    740  N   SER A  95     -10.058   2.005 -10.501  1.00  5.43           N  
ATOM    741  CA  SER A  95      -8.877   2.842 -10.553  1.00  5.08           C  
ATOM    742  C   SER A  95      -7.962   2.506  -9.371  1.00  5.03           C  
ATOM    743  O   SER A  95      -8.381   1.892  -8.391  1.00  5.60           O  
ATOM    744  CB  SER A  95      -9.250   4.319 -10.508  1.00  6.06           C  
ATOM    745  OG  SER A  95      -9.746   4.664  -9.210  1.00  6.44           O  
ATOM    746  N   LYS A  96      -6.733   2.988  -9.487  1.00  6.15           N  
ATOM    747  CA  LYS A  96      -5.743   3.037  -8.413  1.00  5.91           C  
ATOM    748  C   LYS A  96      -5.256   4.486  -8.290  1.00  5.63           C  
ATOM    749  O   LYS A  96      -5.061   5.146  -9.321  1.00  7.45           O  
ATOM    750  CB  LYS A  96      -4.571   2.126  -8.642  1.00  6.04           C  
ATOM    751  CG  LYS A  96      -4.887   0.637  -8.632  1.00  7.11           C  
ATOM    752  CD  LYS A  96      -3.647  -0.186  -8.881  1.00  7.78           C  
ATOM    753  CE  LYS A  96      -3.887  -1.672  -8.843  1.00  8.04           C  
ATOM    754  NZ  LYS A  96      -2.635  -2.451  -8.888  1.00 10.64           N1+
ATOM    755  N   ALA A  97      -5.061   4.971  -7.073  1.00  0.00           N  
ATOM    756  CA  ALA A  97      -4.470   6.288  -6.852  1.00  0.00           C  
ATOM    757  C   ALA A  97      -3.577   6.282  -5.635  1.00  0.00           C  
ATOM    758  O   ALA A  97      -3.712   5.355  -4.816  1.00  0.00           O  
ATOM    759  CB  ALA A  97      -5.620   7.304  -6.743  1.00  0.00           C  
ATOM    760  N   GLU A  98      -2.716   7.267  -5.534  1.00  5.37           N  
ATOM    761  CA  GLU A  98      -1.858   7.395  -4.365  1.00  5.53           C  
ATOM    762  C   GLU A  98      -2.490   8.275  -3.291  1.00  5.45           C  
ATOM    763  O   GLU A  98      -3.028   9.369  -3.593  1.00  6.24           O  
ATOM    764  CB  GLU A  98      -0.504   8.009  -4.705  1.00  6.31           C  
ATOM    765  CG  GLU A  98       0.374   7.124  -5.583  1.00  6.99           C  
ATOM    766  CD  GLU A  98       1.743   7.747  -5.664  1.00  7.63           C  
ATOM    767  OE1 GLU A  98       1.887   8.891  -6.197  1.00  8.20           O  
ATOM    768  OE2 GLU A  98       2.705   7.115  -5.202  1.00  7.56           O1-
ATOM    769  N   LEU A  99      -2.399   7.821  -2.053  1.00  5.58           N  
ATOM    770  CA  LEU A  99      -2.698   8.707  -0.914  1.00  5.38           C  
ATOM    771  C   LEU A  99      -4.085   9.250  -1.017  1.00  4.93           C  
ATOM    772  O   LEU A  99      -5.039   8.472  -1.168  1.00  5.38           O  
ATOM    773  CB  LEU A  99      -1.570   9.762  -0.785  1.00  5.69           C  
ATOM    774  CG  LEU A  99      -0.142   9.166  -0.748  1.00  6.18           C  
ATOM    775  CD1 LEU A  99       0.914  10.223  -0.833  1.00  9.26           C  
ATOM    776  CD2 LEU A  99       0.039   8.254   0.451  1.00  9.14           C  
ATOM    777  N   SER A 100      -4.259  10.575  -0.910  1.00  5.35           N  
ATOM    778  CA  SER A 100      -5.589  11.161  -0.996  1.00  5.50           C  
ATOM    779  C   SER A 100      -6.037  11.528  -2.416  1.00  5.48           C  
ATOM    780  O   SER A 100      -7.134  12.071  -2.586  1.00  5.79           O  
ATOM    781  CB  SER A 100      -5.707  12.406  -0.098  1.00  7.18           C  
ATOM    782  OG  SER A 100      -4.727  13.362  -0.488  1.00  9.44           O  
ATOM    783  N   GLY A 101      -5.239  11.201  -3.410  1.00  5.37           N  
ATOM    784  CA  GLY A 101      -5.511  11.409  -4.808  1.00  5.55           C  
ATOM    785  C   GLY A 101      -5.344  12.827  -5.275  1.00  6.67           C  
ATOM    786  O   GLY A 101      -5.365  13.787  -4.529  1.00  7.27           O  
ATOM    787  N   THR A 102      -5.238  12.901  -6.629  1.00  8.42           N  
ATOM    788  CA  THR A 102      -5.214  14.203  -7.303  1.00  8.91           C  
ATOM    789  C   THR A 102      -6.597  14.540  -7.820  1.00  8.16           C  
ATOM    790  O   THR A 102      -7.475  13.676  -7.881  1.00  8.03           O  
ATOM    791  CB  THR A 102      -4.236  14.206  -8.490  1.00  9.05           C  
ATOM    792  CG2 THR A 102      -2.844  13.788  -8.081  1.00 10.02           C  
ATOM    793  OG1 THR A 102      -4.760  13.306  -9.513  1.00  9.61           O  
ATOM    794  N   ASN A 103      -6.784  15.774  -8.297  1.00  9.56           N  
ATOM    795  CA  ASN A 103      -8.047  16.087  -8.965  1.00 11.24           C  
ATOM    796  C   ASN A 103      -8.324  15.201 -10.188  1.00 10.07           C  
ATOM    797  O   ASN A 103      -9.444  14.808 -10.491  1.00  9.87           O  
ATOM    798  CB  ASN A 103      -7.989  17.583  -9.284  1.00 12.68           C  
ATOM    799  CG  ASN A 103      -8.173  18.452  -8.056  1.00 13.20           C  
ATOM    800  ND2 ASN A 103      -7.973  19.760  -8.162  1.00 16.83           N  
ATOM    801  OD1 ASN A 103      -8.540  18.047  -6.969  1.00 14.49           O  
ATOM    802  N   ASN A 104      -7.271  14.831 -10.931  1.00  9.29           N  
ATOM    803  CA  ASN A 104      -7.496  13.946 -12.048  1.00 10.21           C  
ATOM    804  C   ASN A 104      -7.932  12.567 -11.573  1.00  7.83           C  
ATOM    805  O   ASN A 104      -8.760  11.930 -12.233  1.00  8.00           O  
ATOM    806  CB  ASN A 104      -6.207  13.840 -12.899  1.00 13.79           C  
ATOM    807  CG  ASN A 104      -5.941  14.935 -13.889  1.00 20.69           C  
ATOM    808  ND2 ASN A 104      -4.859  14.867 -14.672  1.00 33.66           N  
ATOM    809  OD1 ASN A 104      -6.733  15.880 -14.025  1.00 27.72           O  
ATOM    810  N   ASP A 105      -7.369  12.072 -10.490  1.00  6.67           N  
ATOM    811  CA  ASP A 105      -7.832  10.793  -9.941  1.00  6.64           C  
ATOM    812  C   ASP A 105      -9.323  10.836  -9.605  1.00  6.18           C  
ATOM    813  O   ASP A 105     -10.079   9.863  -9.803  1.00  6.58           O  
ATOM    814  CB  ASP A 105      -7.062  10.414  -8.685  1.00  7.01           C  
ATOM    815  CG  ASP A 105      -5.561  10.093  -8.931  1.00  6.95           C  
ATOM    816  OD1 ASP A 105      -5.241   9.483  -9.981  1.00  8.62           O  
ATOM    817  OD2 ASP A 105      -4.792  10.461  -8.011  1.00  8.02           O1-
ATOM    818  N   VAL A 106      -9.816  11.936  -9.043  1.00  7.22           N  
ATOM    819  CA  VAL A 106     -11.212  12.109  -8.661  1.00  7.95           C  
ATOM    820  C   VAL A 106     -12.081  12.028  -9.915  1.00  8.33           C  
ATOM    821  O   VAL A 106     -13.069  11.293  -9.960  1.00  8.44           O  
ATOM    822  CB  VAL A 106     -11.407  13.448  -7.936  1.00  8.40           C  
ATOM    823  CG1 VAL A 106     -12.902  13.760  -7.764  1.00 10.75           C  
ATOM    824  CG2 VAL A 106     -10.672  13.489  -6.575  1.00 10.12           C  
ATOM    825  N   GLU A 107     -11.663  12.803 -10.935  1.00  8.87           N  
ATOM    826  CA  GLU A 107     -12.503  12.829 -12.145  1.00  9.90           C  
ATOM    827  C   GLU A 107     -12.498  11.479 -12.852  1.00  8.57           C  
ATOM    828  O   GLU A 107     -13.511  11.019 -13.369  1.00  9.71           O  
ATOM    829  CB  GLU A 107     -11.999  13.941 -13.057  1.00 15.23           C  
ATOM    830  CG  GLU A 107     -12.422  15.328 -12.542  1.00 24.44           C  
ATOM    831  CD  GLU A 107     -11.491  16.458 -12.914  1.00 31.51           C  
ATOM    832  OE1 GLU A 107     -10.442  16.139 -13.575  1.00 42.46           O  
ATOM    833  OE2 GLU A 107     -11.745  17.652 -12.583  1.00 38.33           O1-
ATOM    834  N   TYR A 108     -11.361  10.825 -12.878  1.00  0.00           N  
ATOM    835  CA  TYR A 108     -11.273   9.527 -13.541  1.00  0.00           C  
ATOM    836  C   TYR A 108     -12.118   8.499 -12.829  1.00  0.00           C  
ATOM    837  O   TYR A 108     -12.836   7.715 -13.495  1.00  0.00           O  
ATOM    838  CB  TYR A 108      -9.804   9.011 -13.560  1.00  0.00           C  
ATOM    839  CG  TYR A 108      -8.849   9.691 -14.548  1.00  0.00           C  
ATOM    840  CD1 TYR A 108      -7.889  10.603 -14.098  1.00  0.00           C  
ATOM    841  CD2 TYR A 108      -8.930   9.391 -15.911  1.00  0.00           C  
ATOM    842  CE1 TYR A 108      -7.017  11.202 -15.003  1.00  0.00           C  
ATOM    843  CE2 TYR A 108      -8.058   9.991 -16.814  1.00  0.00           C  
ATOM    844  CZ  TYR A 108      -7.102  10.897 -16.359  1.00  0.00           C  
ATOM    845  OH  TYR A 108      -6.243  11.486 -17.243  1.00  0.00           O  
ATOM    846  N   PHE A 109     -12.130   8.471 -11.504  1.00  6.97           N  
ATOM    847  CA  PHE A 109     -12.973   7.549 -10.749  1.00  7.23           C  
ATOM    848  C   PHE A 109     -14.422   7.720 -11.176  1.00  7.38           C  
ATOM    849  O   PHE A 109     -15.157   6.756 -11.447  1.00  8.05           O  
ATOM    850  CB  PHE A 109     -12.765   7.807  -9.242  1.00  6.90           C  
ATOM    851  CG  PHE A 109     -13.682   6.940  -8.371  1.00  6.84           C  
ATOM    852  CD1 PHE A 109     -13.328   5.672  -7.955  1.00  6.75           C  
ATOM    853  CD2 PHE A 109     -14.920   7.433  -7.970  1.00  7.42           C  
ATOM    854  CE1 PHE A 109     -14.174   4.890  -7.209  1.00  6.97           C  
ATOM    855  CE2 PHE A 109     -15.807   6.648  -7.248  1.00  7.71           C  
ATOM    856  CZ  PHE A 109     -15.417   5.379  -6.860  1.00  7.53           C  
ATOM    857  N   LYS A 110     -14.853   8.988 -11.167  1.00  7.72           N  
ATOM    858  CA  LYS A 110     -16.257   9.254 -11.458  1.00  8.68           C  
ATOM    859  C   LYS A 110     -16.615   8.842 -12.874  1.00  9.10           C  
ATOM    860  O   LYS A 110     -17.683   8.257 -13.101  1.00  9.73           O  
ATOM    861  CB  LYS A 110     -16.554  10.724 -11.207  1.00  9.85           C  
ATOM    862  CG  LYS A 110     -16.334  11.070  -9.726  1.00 10.58           C  
ATOM    863  CD  LYS A 110     -16.724  12.525  -9.440  1.00 12.25           C  
ATOM    864  CE  LYS A 110     -18.242  12.666  -9.398  1.00 12.93           C  
ATOM    865  NZ  LYS A 110     -18.604  14.001  -8.865  1.00 12.64           N1+
ATOM    866  N   GLU A 111     -15.742   9.145 -13.846  1.00  8.69           N  
ATOM    867  CA  GLU A 111     -16.015   8.689 -15.225  1.00  9.21           C  
ATOM    868  C   GLU A 111     -16.083   7.173 -15.366  1.00  8.30           C  
ATOM    869  O   GLU A 111     -16.952   6.585 -16.033  1.00  9.71           O  
ATOM    870  CB  GLU A 111     -14.886   9.168 -16.152  1.00 10.70           C  
ATOM    871  CG  GLU A 111     -15.022  10.673 -16.367  1.00 15.37           C  
ATOM    872  CD  GLU A 111     -13.737  11.261 -16.892  1.00 21.41           C  
ATOM    873  OE1 GLU A 111     -13.893  12.250 -17.652  1.00 36.56           O  
ATOM    874  OE2 GLU A 111     -12.680  10.675 -16.525  1.00 30.79           O1-
ATOM    875  N   ARG A 112     -15.172   6.470 -14.679  1.00  8.12           N  
ATOM    876  CA  ARG A 112     -15.208   4.990 -14.728  1.00  7.88           C  
ATOM    877  C   ARG A 112     -16.399   4.392 -14.038  1.00  8.25           C  
ATOM    878  O   ARG A 112     -16.990   3.425 -14.548  1.00  9.06           O  
ATOM    879  CB  ARG A 112     -13.906   4.471 -14.056  1.00  8.00           C  
ATOM    880  CG  ARG A 112     -12.626   4.773 -14.784  1.00  7.43           C  
ATOM    881  CD  ARG A 112     -12.291   3.735 -15.843  1.00  7.25           C  
ATOM    882  NE  ARG A 112     -11.852   2.490 -15.227  1.00  7.59           N  
ATOM    883  CZ  ARG A 112     -11.572   1.368 -15.888  1.00  8.26           C  
ATOM    884  NH1 ARG A 112     -11.167   0.294 -15.217  1.00 11.68           N1+
ATOM    885  NH2 ARG A 112     -11.698   1.280 -17.221  1.00  8.94           N  
ATOM    886  N   VAL A 113     -16.832   4.961 -12.923  1.00  8.57           N  
ATOM    887  CA  VAL A 113     -18.069   4.455 -12.264  1.00  9.32           C  
ATOM    888  C   VAL A 113     -19.255   4.687 -13.154  1.00 10.30           C  
ATOM    889  O   VAL A 113     -20.156   3.822 -13.249  1.00 12.20           O  
ATOM    890  CB  VAL A 113     -18.204   5.045 -10.838  1.00  9.44           C  
ATOM    891  CG1 VAL A 113     -19.534   4.655 -10.274  1.00 11.68           C  
ATOM    892  CG2 VAL A 113     -17.015   4.539 -10.002  1.00 10.43           C  
ATOM    893  N   ARG A 114     -19.302   5.851 -13.822  1.00 10.89           N  
ATOM    894  CA  ARG A 114     -20.453   6.124 -14.723  1.00 12.47           C  
ATOM    895  C   ARG A 114     -20.524   5.033 -15.785  1.00 11.19           C  
ATOM    896  O   ARG A 114     -21.599   4.560 -16.153  1.00 16.89           O  
ATOM    897  CB  ARG A 114     -20.397   7.480 -15.405  1.00 16.59           C  
ATOM    898  CG  ARG A 114     -20.788   8.799 -14.821  1.00 24.18           C  
ATOM    899  CD  ARG A 114     -20.137  10.077 -15.359  1.00 28.61           C  
ATOM    900  NE  ARG A 114     -19.965  11.119 -14.342  1.00 32.91           N  
ATOM    901  CZ  ARG A 114     -19.004  11.959 -14.000  1.00 33.56           C  
ATOM    902  NH1 ARG A 114     -19.157  12.832 -12.994  1.00 38.86           N1+
ATOM    903  NH2 ARG A 114     -17.847  11.989 -14.626  1.00 33.44           N  
ATOM    904  N   GLU A 115     -19.380   4.615 -16.301  1.00  9.59           N  
ATOM    905  CA  GLU A 115     -19.316   3.554 -17.308  1.00  9.82           C  
ATOM    906  C   GLU A 115     -19.799   2.226 -16.772  1.00 10.84           C  
ATOM    907  O   GLU A 115     -20.564   1.514 -17.456  1.00 17.54           O  
ATOM    908  CB  GLU A 115     -17.896   3.396 -17.890  1.00  9.41           C  
ATOM    909  CG  GLU A 115     -17.784   2.383 -19.022  1.00  9.07           C  
ATOM    910  CD  GLU A 115     -16.362   2.012 -19.406  1.00  6.94           C  
ATOM    911  OE1 GLU A 115     -16.090   0.858 -19.770  1.00  5.56           O  
ATOM    912  OE2 GLU A 115     -15.497   2.898 -19.299  1.00  8.27           O1-
ATOM    913  N   ILE A 116     -19.386   1.825 -15.594  1.00 13.59           N  
ATOM    914  CA  ILE A 116     -19.762   0.550 -14.977  1.00 16.90           C  
ATOM    915  C   ILE A 116     -21.219   0.538 -14.524  1.00 19.37           C  
ATOM    916  O   ILE A 116     -21.837  -0.524 -14.610  1.00 24.56           O  
ATOM    917  CB  ILE A 116     -18.798   0.284 -13.785  1.00 18.13           C  
ATOM    918  CG1 ILE A 116     -17.354   0.101 -14.255  1.00 18.00           C  
ATOM    919  CG2 ILE A 116     -19.262  -0.880 -12.898  1.00 20.52           C  
ATOM    920  CD1 ILE A 116     -16.274   0.083 -13.196  1.00 21.70           C  
ATOM    921  N   ALA A 117     -21.747   1.679 -14.056  1.00 20.41           N  
ATOM    922  CA  ALA A 117     -23.110   1.738 -13.506  1.00 23.85           C  
ATOM    923  C   ALA A 117     -24.093   1.513 -14.646  1.00 25.56           C  
ATOM    924  O   ALA A 117     -23.872   1.655 -15.859  1.00 29.65           O  
ATOM    925  CB  ALA A 117     -23.271   3.041 -12.747  1.00 24.36           C  
END
